# Supplementary material for: Blood Immune Cell Composition Associated with Obesity and Drug Repositioning Revealed by Epigenetic and Transcriptomic Conjoint Analysis
Source: Front Pharmacol. 2021 Oct 12;12:714643. doi: 10.3389/fphar.2021.714643 (PMC8546369; doi:10.3389/fphar.2021.714643)
Supplement: Supplementary file 1 [file Table2.XLSX]

## Sheet: Sheet1
drug	target	Probability*
torin-1	PIK3C2A	1
torin-1	PIK3C3	1
torin-1	PIK3CA PIK3R1	1
torin-1	PIK3CD PIK3R1	1
torin-1	MTOR	1
torin-1	PRKDC	1
torin-1	PIK3CG	1
torin-1	PI4KB	1
torin-1	PIK3CA	1
torin-1	PIK3C2B	1
tamoxifen	CHRM4	1
tamoxifen	ERBB2	1
tamoxifen	HTR2B	1
tamoxifen	TBXAS1	1
tamoxifen	FYN	1
tamoxifen	ADRA2A	1
tamoxifen	HRH2	1
tamoxifen	ADRA2B	1
tamoxifen	CHRM5	1
tamoxifen	EGFR	1
tamoxifen	DRD1	1
tamoxifen	ESR1	1
tamoxifen	PGR	1
tamoxifen	CHRM2	1
tamoxifen	ADRB1	1
tamoxifen	CHRM1	1
tamoxifen	DRD2	1
tamoxifen	DRD4	1
tamoxifen	PTGS1	1
tamoxifen	SLC6A2	1
tamoxifen	ADRA1D	1
tamoxifen	HTR2A	1
tamoxifen	HTR2C	1
tamoxifen	SLC6A4	1
tamoxifen	ADRA1A	1
tamoxifen	EBPL	1
tamoxifen	TACR2	1
tamoxifen	OPRM1	1
tamoxifen	DRD3	1
tamoxifen	OPRD1	1
tamoxifen	OPRK1	1
tamoxifen	SLC6A3	1
tamoxifen	KCNH2	1
tamoxifen	ESR2	1
tamoxifen	CHRM3	1
tamoxifen	ADRB3	1
tamoxifen	TACR1	1
tamoxifen	ADORA2A	1
tamoxifen	ADORA3	1
tamoxifen	LCK	1
tamoxifen	SIGMAR1	1
tamoxifen	HTR6	1
tamoxifen	ESRRA	1
tamoxifen	ABCB1	1
tamoxifen	EBP	1
tamoxifen	DHCR7 EBP	1
iloprost	PTGIR	1
sirolimus	PDCD4	0.952024
sirolimus	FKBP1A	0.952024
sirolimus	FKBP5	0.952024
sirolimus	FKBP1B	0.952024
sirolimus	MTOR	0.952024
sirolimus	CYP2C9	0.952024
sirolimus	CYP3A4	0.952024
sirolimus	CYP2C19	0.952024
sirolimus	EIF4E	0.952024
tamoxifen	AR	0.517468
tamoxifen	PLD1	0.517468
tamoxifen	PLD2	0.517468
tamoxifen	ESRRG	0.517468
tamoxifen	CYP19A1	0.509208
fulvestrant	NR1H4	0.4665
fulvestrant	ESR1	0.4665
fulvestrant	PGR	0.4665
fulvestrant	EPHX2	0.4665
fulvestrant	ESR2	0.4665
fulvestrant	NR1I2	0.4665
fulvestrant	ESRRA	0.4665
tamoxifen	PSMB5	0.287871
tamoxifen	PSMB1	0.230454
iloprost	PPARG	0.149917
iloprost	PPARA	0.149917
iloprost	PPARD	0.149917
iloprost	PTGFR	0.117455
iloprost	PTGER1	0.117455
iloprost	PTGER4	0.117455
iloprost	PTGER3	0.117455
tamoxifen	PSMB2	0.115737
tamoxifen	CHRNA7	0.115737
tamoxifen	ADRA2C	0.115737
tamoxifen	FDFT1	0.115737
tamoxifen	LTA4H	0.115737
tamoxifen	ACHE	0.115737
tamoxifen	CDK9	0.115737
tamoxifen	HRH3	0.115737
tamoxifen	REN	0.115737
tamoxifen	DPP4	0.115737
tamoxifen	NPY2R	0.115737
tamoxifen	SLC6A5	0.115737
tamoxifen	XIAP	0.115737
tamoxifen	ASIC3	0.115737
tamoxifen	CYP26A1	0.115737
tamoxifen	AKT1	0.115737
tamoxifen	HTR1F	0.115737
tamoxifen	HTR1D	0.115737
tamoxifen	HTR5A	0.115737
tamoxifen	MC1R	0.115737
tamoxifen	MC5R	0.115737
tamoxifen	FNTA FNTB	0.115737
tamoxifen	PGGT1B FNTA	0.115737
tamoxifen	AVPR2	0.115737
tamoxifen	AVPR1A	0.115737
tamoxifen	PIM1	0.115737
tamoxifen	PIM2	0.115737
tamoxifen	MAPK14	0.115737
tamoxifen	GPR88	0.115737
tamoxifen	FLT3	0.115737
tamoxifen	F2	0.115737
tamoxifen	PRKCD	0.115737
tamoxifen	PRKCQ	0.115737
tamoxifen	PIM3	0.115737
tamoxifen	AKT2	0.115737
tamoxifen	SOAT1	0.115737
tamoxifen	PRKCG	0.115737
tamoxifen	PRKCA	0.115737
tamoxifen	GABRA1 GABRB2 GABRG2	0.115737
tamoxifen	BIRC2	0.115737
tamoxifen	HRH4	0.115737
tamoxifen	KCNA5	0.115737
tamoxifen	VCP	0.115737
tamoxifen	KHK	0.115737
tamoxifen	CCNT1	0.115737
tamoxifen	PRKD1	0.115737
tamoxifen	PRKD2	0.115737
iloprost	PTGDR	0.10934
iloprost	PTGER2	0.10934
iloprost	SLC22A6	0.10934
iloprost	TBXAS1	0.10934
iloprost	RARG	0.10934
iloprost	RARB	0.10934
iloprost	TBXA2R	0.10934
iloprost	MAPK14	0.10934
iloprost	MAPK10	0.10934
iloprost	PTGDR2	0.10934
iloprost	MMP1	0.10934
iloprost	MMP8	0.10934
iloprost	MMP3	0.10934
iloprost	CYP3A4	0.10934
iloprost	GRM2	0.10934
iloprost	GSK3B	0.10934
iloprost	GSK3A	0.10934
iloprost	AURKA	0.10934
iloprost	PTGIS	0.10934
iloprost	MMP2	0.10934
iloprost	THRB	0.10934
iloprost	PIK3CA	0.10934
iloprost	PDE5A	0.10934
iloprost	CASP1	0.10934
iloprost	NR1H4	0.10934
iloprost	THRA	0.10934
iloprost	MMP9	0.10934
iloprost	TYMS	0.10934
iloprost	IKBKB	0.10934
iloprost	KCNH2	0.10934
iloprost	CTSA	0.10934
iloprost	INSR	0.10934
iloprost	GCGR	0.10934
iloprost	CCNE2 CDK2 CCNE1	0.10934
iloprost	CCNB3 CDK1 CCNB1 CCNB2	0.10934
iloprost	CDK2 CCNA1 CCNA2	0.10934
iloprost	NTRK1	0.10934
iloprost	CDK2	0.10934
iloprost	CDK1	0.10934
iloprost	CDK5	0.10934
iloprost	NTRK2	0.10934
iloprost	IMPDH1	0.10934
iloprost	IMPDH2	0.10934
iloprost	DPP4	0.10934
iloprost	ADRA2C	0.10934
iloprost	MTOR	0.10934
iloprost	PLA2G4A	0.10934
iloprost	MDM2	0.10934
iloprost	CASR	0.10934
iloprost	AGTR1	0.10934
iloprost	CASP3	0.10934
iloprost	HSD17B2	0.10934
iloprost	CASP7	0.10934
iloprost	CASP8	0.10934
iloprost	PDE6D	0.10934
iloprost	BCL2	0.10934
iloprost	ITGAV ITGB3	0.10934
iloprost	ITGA2B ITGB3	0.10934
iloprost	ITGB5 ITGAV	0.10934
iloprost	ITGAV ITGB6	0.10934
iloprost	TYRO3	0.10934
iloprost	GPBAR1	0.10934
iloprost	EDNRA	0.10934
iloprost	RARA	0.10934
iloprost	CCKBR	0.10934
iloprost	PTPN22	0.10934
iloprost	CSNK2A1	0.10934
iloprost	MME	0.10934
iloprost	ITGAV ITGB1	0.10934
iloprost	CYP2C9	0.10934
iloprost	DPP7	0.10934
iloprost	EDNRB	0.10934
iloprost	OPRM1	0.10934
iloprost	OPRD1	0.10934
iloprost	OPRK1	0.10934
iloprost	S1PR2	0.10934
iloprost	CCR1	0.10934
iloprost	PDE4A	0.10934
iloprost	PDE2A	0.10934
iloprost	PDE4B	0.10934
iloprost	DGAT1	0.10934
iloprost	PTPN7	0.10934
iloprost	PTPRC	0.10934
iloprost	MAP2K7	0.10934
iloprost	HSP90AB1	0.10934
fulvestrant	HSD17B1	0.0743923
fulvestrant	AR	0.0743923
fulvestrant	HSP90AA1	0.0743923
sirolimus	SF3B3	0.0642388
sirolimus	PPP3CA	0.0642388
sirolimus	FKBP4	0.0642388
sirolimus	MMP1	0.0642388
sirolimus	MMP2	0.0642388
sirolimus	BCL2	0.0642388
sirolimus	SLC29A1	0.0642388
sirolimus	ADAM17	0.0642388
sirolimus	MMP9	0.0642388
sirolimus	MMP8	0.0642388
sirolimus	P2RY12	0.0642388
sirolimus	TACR2	0.0642388
sirolimus	OPRM1	0.0642388
sirolimus	EPHB4	0.0642388
sirolimus	SSTR4	0.0642388
sirolimus	MMP13	0.0642388
sirolimus	CHRM4	0.0642388
sirolimus	CHRM5	0.0642388
securinine	CHRNA7	0.0604246
securinine	HTR2B	0.0604246
securinine	HTR2A	0.0604246
securinine	HTR2C	0.0604246
securinine	CHRNA3 CHRNB4	0.0604246
securinine	MAOB	0.0604246
securinine	LIPE	0.0604246
securinine	HRH3	0.0604246
securinine	CHRNA4	0.0604246
securinine	CHRNA3	0.0604246
torin-1	SFRP1	0.055648
torin-1	BCL2	0.055648
torin-1	CXCR3	0.055648
torin-1	GALR2	0.055648
torin-1	KIF11	0.055648
torin-1	GALR1	0.055648
torin-1	CCR3	0.055648
torin-1	CTSK	0.055648
torin-1	RORC	0.055648
torin-1	PLK1	0.055648
torin-1	MAPK9	0.055648
torin-1	SCN9A	0.055648
torin-1	CACNA1B	0.055648
torin-1	SCN10A	0.055648
torin-1	ELOVL6	0.055648
torin-1	IGF1R	0.055648
torin-1	ITGAL ICAM1 ITGB2	0.055648
torin-1	TAAR1	0.055648
torin-1	SRD5A1	0.055648
torin-1	F11	0.055648
torin-1	APOB	0.055648
torin-1	BRD2	0.055648
torin-1	BRD3	0.055648
torin-1	CACNA1S	0.055648
torin-1	CREBBP	0.055648
torin-1	EPHX2	0.055648
torin-1	CRHR1	0.055648
torin-1	NR3C1	0.055648
torin-1	TEK	0.055648
torin-1	KCNJ1	0.055648
torin-1	PIP4K2C	0.055648
torin-1	CA2	0.055648
torin-1	EPHA2	0.055648
torin-1	YES1	0.055648
torin-1	BLK	0.055648
torin-1	CA7	0.055648
torin-1	SYK	0.055648
torin-1	CA1	0.055648
torin-1	CSK	0.055648
torin-1	CA3	0.055648
torin-1	CA6	0.055648
torin-1	HCK	0.055648
torin-1	CA12	0.055648
torin-1	EPHB2	0.055648
torin-1	CA14	0.055648
torin-1	CA9	0.055648
torin-1	CA4	0.055648
torin-1	MAP3K20	0.055648
torin-1	MAPK11	0.055648
torin-1	STK10	0.055648
torin-1	EPHA5	0.055648
torin-1	EPHA4	0.055648
torin-1	ABL2	0.055648
torin-1	EPHA8	0.055648
torin-1	CLK4	0.055648
torin-1	FRK	0.055648
torin-1	CLK1	0.055648
torin-1	FGR	0.055648
torin-1	EPHA6	0.055648
torin-1	CA5A	0.055648
torin-1	PLK3	0.055648
torin-1	NTRK2	0.055648
torin-1	EPHB3	0.055648
torin-1	MAP2K5	0.055648
torin-1	EPHA3	0.055648
torin-1	CDC42BPB	0.055648
torin-1	EPHB1	0.055648
torin-1	DDR2	0.055648
torin-1	EPHB4	0.055648
torin-1	TNNI3K	0.055648
torin-1	TAOK1	0.055648
torin-1	TIE1	0.055648
torin-1	DDR1	0.055648
torin-1	NTRK3	0.055648
torin-1	TAOK3	0.055648
torin-1	MAP4K1	0.055648
torin-1	EPHA1	0.055648
torin-1	EPHB6	0.055648
torin-1	CA13	0.055648
torin-1	CALCRL RAMP1	0.055648
torin-1	MAP2K2	0.055648
torin-1	TRPV4	0.055648
torin-1	CALCRL	0.055648
torin-1	TACR3	0.055648
torin-1	PTK2	0.055648
torin-1	PTK2B	0.055648
torin-1	PTGES	0.055648
torin-1	CPT1A	0.055648
torin-1	APP	0.055648
torin-1	AVPR2	0.055648
sirolimus	GNRHR	0
sirolimus	FGFR1	0
sirolimus	TKT	0
sirolimus	SSTR5	0
sirolimus	SSTR2	0
sirolimus	SSTR1	0
sirolimus	SSTR3	0
sirolimus	TRIM24	0
sirolimus	PIK3CD	0
sirolimus	ADRB2	0
sirolimus	TACR1	0
sirolimus	ITGAL	0
sirolimus	ALOX5	0
sirolimus	KDR	0
sirolimus	MDM2	0
sirolimus	PGC	0
sirolimus	CTSE	0
sirolimus	PGA5	0
sirolimus	ENPP2	0
sirolimus	HSP90AA1	0
sirolimus	PTAFR	0
sirolimus	ROS1	0
sirolimus	SCARB1	0
sirolimus	CA2	0
sirolimus	CSK	0
sirolimus	PIM1	0
sirolimus	PIM2	0
sirolimus	PIM3	0
sirolimus	F9	0
sirolimus	BACE1	0
sirolimus	ADORA1	0
sirolimus	MAPK8	0
sirolimus	ADORA2A	0
sirolimus	ADORA3	0
sirolimus	RPS6KB1	0
sirolimus	AURKA	0
sirolimus	IKBKB	0
sirolimus	TRPV1	0
sirolimus	HDAC3	0
sirolimus	HDAC2	0
sirolimus	PPIA	0
sirolimus	PRSS1	0
sirolimus	SLC33A1	0
sirolimus	OPRD1	0
sirolimus	PIK3CA	0
sirolimus	KDM1A	0
sirolimus	ESR1	0
sirolimus	ESR2	0
sirolimus	AVPR2	0
sirolimus	CRHR1	0
sirolimus	AVPR1B	0
sirolimus	IMPDH2	0
sirolimus	OXTR	0
sirolimus	GRB2	0
sirolimus	MAP3K14	0
sirolimus	PSEN2 PSENEN NCSTN APH1A PSEN1 APH1B	0
sirolimus	HSD11B1	0
sirolimus	GHSR	0
sirolimus	ADRB3	0
sirolimus	FGFR3	0
sirolimus	F2R	0
sirolimus	PPARG	0
sirolimus	PRKDC	0
sirolimus	PIK3CG	0
sirolimus	PDE5A	0
sirolimus	AURKB	0
sirolimus	SYK	0
sirolimus	CCNA2 CDK2	0
sirolimus	TTK	0
sirolimus	AGTR1	0
sirolimus	ACACA	0
sirolimus	CTSB	0
sirolimus	ACACB	0
fulvestrant	HDAC4	0
fulvestrant	PRKCA	0
fulvestrant	ELANE	0
fulvestrant	TACR1	0
fulvestrant	TACR3	0
fulvestrant	BRAF	0
fulvestrant	CASR	0
fulvestrant	GPR52	0
fulvestrant	CTSS	0
fulvestrant	SYK	0
fulvestrant	F10	0
fulvestrant	KIT	0
fulvestrant	CRHR1	0
fulvestrant	TACR2	0
fulvestrant	PTGES	0
fulvestrant	S1PR2	0
fulvestrant	CETP	0
fulvestrant	ITGAL	0
fulvestrant	CYP19A1	0
fulvestrant	SHBG	0
fulvestrant	STS	0
fulvestrant	ESRRB	0
fulvestrant	GPER1	0
fulvestrant	HSD11B1	0
fulvestrant	MAPK14	0
fulvestrant	DRD3	0
fulvestrant	F2R	0
fulvestrant	MCHR1	0
fulvestrant	TRAP1	0
fulvestrant	HSP90B1	0
fulvestrant	MAPK1	0
fulvestrant	HSP90AB1	0
fulvestrant	ADCY10	0
fulvestrant	ERBB2	0
fulvestrant	CXCR2	0
fulvestrant	GPR119	0
fulvestrant	RORC	0
fulvestrant	PPARG	0
fulvestrant	GRIA2	0
fulvestrant	ITGAL ICAM1 ITGB2	0
fulvestrant	NTRK1	0
fulvestrant	NTRK2	0
fulvestrant	HDAC1	0
fulvestrant	PTGER4	0
fulvestrant	KCNH2	0
fulvestrant	MDM2	0
fulvestrant	TYRO3	0
fulvestrant	PTGS2	0
fulvestrant	JAK2	0
fulvestrant	CCR2	0
fulvestrant	PLA2G7	0
fulvestrant	S1PR3	0
fulvestrant	CRHR2	0
fulvestrant	PTGDR2	0
fulvestrant	AVPR2	0
fulvestrant	PDE5A	0
fulvestrant	AVPR1A	0
fulvestrant	POLA1	0
fulvestrant	MAPK8	0
fulvestrant	MAPK10	0
fulvestrant	MMP13	0
fulvestrant	MAPK9	0
fulvestrant	AKT1	0
fulvestrant	TRPV1	0
fulvestrant	F11	0
fulvestrant	CCNT1	0
fulvestrant	PTPN1	0
fulvestrant	PTPN2	0
fulvestrant	BRS3	0
fulvestrant	AURKB	0
fulvestrant	MOGAT2	0
fulvestrant	HDAC5	0
fulvestrant	HDAC7	0
fulvestrant	HDAC8	0
fulvestrant	HDAC9	0
fulvestrant	PIK3CD	0
fulvestrant	LIPE	0
fulvestrant	PIK3CA	0
fulvestrant	CASP3	0
fulvestrant	GSK3B	0
fulvestrant	EGFR	0
fulvestrant	NPY5R	0
fulvestrant	BCL2L1	0
fulvestrant	LCK	0
fulvestrant	HCK	0
fulvestrant	LYN	0
fulvestrant	F2	0
fulvestrant	CCRL2	0
fulvestrant	ADK	0
fulvestrant	SLC6A9	0
iloprost	WDR5	0
iloprost	SLC6A1	0
iloprost	ADORA2A	0
iloprost	CPT1A	0
iloprost	GRB2	0
iloprost	SIRT1	0
iloprost	CHEK1	0
securinine	DRD2	0
securinine	DRD3	0
securinine	CHRNA4 CHRNB2	0
securinine	DPP4	0
securinine	PNMT	0
securinine	CHRM3	0
securinine	PNP	0
securinine	CHRNB1 CHRNA1 CHRNG CHRND	0
securinine	HTR1A	0
securinine	SLC6A2	0
securinine	SIGMAR1	0
securinine	ADRA2A	0
securinine	ADRA2C	0
securinine	ADRA2B	0
securinine	CYP2D6	0
securinine	PARP1	0
securinine	KISS1R	0
securinine	HTR7	0
securinine	DPP9	0
securinine	DPP8	0
securinine	OPRK1	0
securinine	HTR1D	0
securinine	CHRM1	0
securinine	MAOA	0
securinine	MALT1	0
securinine	DRD4	0
securinine	NPY5R	0
securinine	EGFR	0
securinine	CHRNA5 CHRNB2 CHRNA4	0
securinine	SHH	0
securinine	HTR3A	0
securinine	BCHE	0
securinine	OPRL1	0
securinine	OPRM1	0
securinine	CHRNB4 CHRNA4	0
securinine	NOS1	0
securinine	RPS6KB1	0
securinine	AURKA	0
securinine	NOS2	0
securinine	DRD5	0
securinine	DRD1	0
securinine	HRH1	0
securinine	HTR6	0
securinine	KDM1A	0
securinine	TACR1	0
securinine	ESR2	0
securinine	HTR1B	0
securinine	EBP	0
securinine	SMO	0
securinine	SMPD2	0
securinine	PRMT3	0
securinine	ACHE	0
securinine	ROCK1	0
securinine	DPP7	0
securinine	JAK3	0
securinine	PARP2	0
securinine	NR1D1	0
securinine	ROCK2	0
securinine	PRKCD	0
securinine	PRKCE	0
securinine	PRKD1	0
securinine	PRKX	0
securinine	FAP	0
securinine	CNR2	0
securinine	F2RL3	0
securinine	GRIN2B	0
securinine	CTSC	0
securinine	PBK	0
securinine	BAZ2A	0
securinine	JAK1	0
securinine	JAK2	0
securinine	PDE7A	0
securinine	PKMYT1	0
securinine	CHEK1	0
securinine	TYK2	0
securinine	BRD4	0
securinine	CHRNB3 CHRNA6 CHRNB2 CHRNA3	0
securinine	PRKCA	0
securinine	HRH2	0
securinine	PDE4D	0
securinine	HTT	0
securinine	GSK3B	0
securinine	PIM1	0
securinine	PIM2	0
securinine	ECE1	0
securinine	PIM3	0
securinine	KCNJ1	0
securinine	SLC22A2	0
securinine	SLC47A1	0
securinine	HTR3B HTR3A	0
