# Supplementary material for: Blood Immune Cell Composition Associated with Obesity and Drug Repositioning Revealed by Epigenetic and Transcriptomic Conjoint Analysis
Source: Front Pharmacol. 2021 Oct 12;12:714643. doi: 10.3389/fphar.2021.714643 (PMC8546369; doi:10.3389/fphar.2021.714643)
Supplement: Supplementary file 2 [file Table1.XLSX]

## Sheet: CMap results
id	pert_id	pert_iname	cell_iname	pert_type	pert_idose	pert_itime	nsample	ss_ngene	cc_q75	tas	qc_pass	is_hiq	is_ncs_sig	is_exemplar_sig	is_null_sig	moa	target_name	raw_cs	fdr_q_nlog10	norm_cs
AML001_HL60_6H:BRD-K26684619:10	BRD-K26684619	BRD-K26684619	HL60	trt_cp	10 uM	6 h	6	147	0.17	0.16	1	0	1	1	0	-666	-666	0.31	1.54	1.16
AML001_HL60_6H:BRD-K64302725:1.11111	BRD-K64302725	KUC105208	HL60	trt_cp	1.11 uM	6 h	6	224	0.21	0.22	1	0	1	1	0	-666	-666	0.3	1.42	1.14
AML001_HL60_6H:BRD-A73558769:3.33333	BRD-A73558769	BRD-A73558769	HL60	trt_cp	3.33 uM	6 h	6	148	0.16	0.16	1	0	1	1	0	-666	-666	0.3	1.36	1.12
AML001_HL60_6H:BRD-K43389675:1.11111	BRD-K43389675	daunorubicin	HL60	trt_cp	1.11 uM	6 h	2	717	0.82	0.78	0	0	1	1	0	RNA synthesis inhibitor|Topoisomerase inhibitor	TOP2A|TOP2B	0.28	0.81	1.04
GMB001_HL60_2H:BRD-K02140298:50	BRD-K02140298	BRD-K02140298	HL60	trt_cp	50 uM	2 h	6	198	0.16	0.18	0	0	1	1	0	-666	-666	0.27	0.69	1.02
AML001_HL60_6H:BRD-K47084999:1.11111	BRD-K47084999	BRD-K47084999	HL60	trt_cp	1.11 uM	6 h	6	252	0.18	0.22	1	0	1	1	0	-666	-666	0.26	0.62	0.99
AML001_HL60_6H:BRD-A19500257:10	BRD-A19500257	geldanamycin	HL60	trt_cp	10 uM	6 h	6	656	0.79	0.73	1	1	1	1	0	-666	-666	0.25	0.41	0.94
AML001_HL60_6H:BRD-K95149906:10	BRD-K95149906	BRD-K95149906	HL60	trt_cp	10 uM	6 h	6	186	0.19	0.19	1	0	1	1	0	-666	-666	0.25	0.39	0.93
GMB001_HL60_24H:BRD-K21680192:10	BRD-K21680192	mitoxantrone	HL60	trt_cp	10 uM	24 h	4	506	0.64	0.58	0	0	1	1	0	Topoisomerase inhibitor	TOP2A|PIM1	0.24	0.3	0.9
AML001_HL60_6H:BRD-A75409952:10	BRD-A75409952	wortmannin	HL60	trt_cp	10 uM	6 h	6	515	0.57	0.55	1	1	1	1	0	-666	-666	0.23	0.2	0.86
AML001_HL60_6H:BRD-K27316855:10	BRD-K27316855	calcitriol	HL60	trt_cp	10 uM	6 h	6	246	0.39	0.31	1	1	1	1	0	Vitamin D receptor agonist	VDR|CYP3A5	0.22	0.12	0.81
GMB001_HL60_2H:BRD-A92664907:50	BRD-A92664907	BRD-A92664907	HL60	trt_cp	50 uM	2 h	6	178	0.2	0.19	0	0	1	1	0	-666	-666	0.21	0.08	0.79
GMB001_HL60_2H:BRD-A61304759:10	BRD-A61304759	tanespimycin	HL60	trt_cp	10 uM	2 h	5	832	0.87	0.86	0	0	1	1	0	-666	-666	0.2	0.06	0.77
AML001_HL60_24H:BRD-A03772856:10	BRD-A03772856	BRD-A03772856	HL60	trt_cp	10 uM	24 h	6	283	0.22	0.25	0	0	1	1	0	-666	-666	0	0	0
AML001_HL60_24H:BRD-K64877338:0.37037	BRD-K64877338	BRD-K64877338	HL60	trt_cp	0.37 uM	24 h	6	62	0.3	0.14	1	0	1	1	0	-666	-666	0	0	0
AML001_HL60_24H:BRD-K68552125:1.11111	BRD-K68552125	BRD-K68552125	HL60	trt_cp	1.11 uM	24 h	5	631	0.74	0.69	0	0	1	1	0	PKC activator	-666	0	0	0
AML001_HL60_24H:BRD-K80368509:0.37037	BRD-K80368509	BRD-K80368509	HL60	trt_cp	0.37 uM	24 h	6	57	0.46	0.16	1	0	1	1	0	-666	-666	0	0	0
AML001_HL60_6H:BRD-A74382794:10	BRD-A74382794	BRD-A74382794	HL60	trt_cp	10 uM	6 h	6	85	0.17	0.12	1	0	1	1	0	-666	-666	0	0	0
AML001_HL60_6H:BRD-K13077924:10	BRD-K13077924	BRD-K13077924	HL60	trt_cp	10 uM	6 h	6	179	0.24	0.21	1	1	1	1	0	-666	-666	0	0	0
AML001_HL60_6H:BRD-K16300438:10	BRD-K16300438	BRD-K16300438	HL60	trt_cp	10 uM	6 h	6	107	0.2	0.15	1	0	1	1	0	-666	-666	0	0	0
AML001_HL60_6H:BRD-K21918725:10	BRD-K21918725	BRD-K21918725	HL60	trt_cp	10 uM	6 h	6	151	0.25	0.2	1	0	1	1	0	-666	-666	0	0	0
AML001_HL60_6H:BRD-K41790758:0.37037	BRD-K41790758	BRD-K41790758	HL60	trt_cp	0.37 uM	6 h	6	110	0.17	0.14	1	0	1	1	0	-666	-666	0	0	0
AML001_HL60_6H:BRD-K63513868:10	BRD-K63513868	BRD-K63513868	HL60	trt_cp	10 uM	6 h	6	241	0.29	0.27	1	1	1	1	0	-666	-666	0	0	0
AML001_HL60_6H:BRD-K71879491:10	BRD-K71879491	tretinoin	HL60	trt_cp	10 uM	6 h	6	428	0.54	0.49	1	1	1	1	0	Retinoid receptor agonist|Retinoid receptor ligand	RARG|RORB|RARA|RARB|ALDH1A1|ALDH1A2|GPRC5A|NR0B1|NR2C2|PPARD|RARRES1|RORC|RXRB|RXRG	0	0	0
GMB001_HL60_24H:BRD-M72639231:1000	BRD-M72639231	BRD-M72639231	HL60	trt_cp	1000 uM	24 h	5	176	0.29	0.23	0	0	1	1	0	-666	-666	0	0	0
GMB001_HL60_2H:BRD-A13084692:10	BRD-A13084692	troglitazone	HL60	trt_cp	10 uM	2 h	6	306	0.25	0.28	0	0	1	1	0	PPAR receptor agonist|Insulin sensitizer	PPARG|AKR1B1|CCL2|CYP3A4|INS|ACSL4|ESRRA|ESRRG|SERPINE1|SLC29A1|TRPM3	0	0	0
GMB001_HL60_2H:BRD-A19037878:0.4	BRD-A19037878	BRD-A19037878	HL60	trt_cp	0.37 uM	2 h	6	846	0.84	0.85	0	0	1	1	0	-666	-666	0	0	0
GMB001_HL60_2H:BRD-A20106178:50	BRD-A20106178	BRD-A20106178	HL60	trt_cp	50 uM	2 h	6	721	0.8	0.77	0	0	1	1	0	-666	-666	0	0	0
GMB001_HL60_2H:BRD-A54574925:50	BRD-A54574925	BRD-A54574925	HL60	trt_cp	50 uM	2 h	6	233	0.18	0.21	0	0	1	1	0	-666	-666	0	0	0
GMB001_HL60_2H:BRD-A62809825:5	BRD-A62809825	thapsigargin	HL60	trt_cp	4 uM	2 h	2	791	0.86	0.83	0	0	1	1	0	-666	-666	0	0	0
GMB001_HL60_2H:BRD-A75771022:0.4	BRD-A75771022	BRD-A75771022	HL60	trt_cp	0.37 uM	2 h	6	172	0.17	0.17	0	0	1	1	0	-666	-666	0	0	0
GMB001_HL60_2H:BRD-A91785330:2	BRD-A91785330	BRD-A91785330	HL60	trt_cp	2.22 uM	2 h	6	292	0.09	0.16	0	0	1	1	0	-666	-666	0	0	0
GMB001_HL60_2H:BRD-K05878375:50	BRD-K05878375	sodium-butyrate	HL60	trt_cp	50 uM	2 h	6	300	0.28	0.29	0	0	1	1	0	HDAC inhibitor	HDAC1|BCHE|FFAR2|FFAR3|HDAC2|HDAC3|HDAC8	0	0	0
GMB001_HL60_2H:BRD-K19048219:2	BRD-K19048219	BRD-K19048219	HL60	trt_cp	2.22 uM	2 h	6	155	0.13	0.14	0	0	1	1	0	-666	-666	0	0	0
GMB001_HL60_2H:BRD-K54640016:10	BRD-K54640016	WAY-362450	HL60	trt_cp	10 uM	2 h	6	227	0.19	0.21	0	0	1	1	0	FXR agonist	NR1H4	0	0	0
AML001_HL60_6H:BRD-K49071277:10	BRD-K49071277	securinine	HL60	trt_cp	10 uM	6 h	6	491	0.41	0.45	1	1	1	1	0	GABA receptor antagonist|p53 activator	GABRA1	-0.19	0.01	-0.7
AML001_HL60_6H:BRD-K53325797:0.37037	BRD-K53325797	BRD-K53325797	HL60	trt_cp	0.37 uM	6 h	6	134	0.15	0.14	1	0	1	1	0	-666	-666	-0.22	0.15	-0.84
AML001_HL60_6H:BRD-K19706299:1.11111	BRD-K19706299	MRE-269	HL60	trt_cp	1.11 uM	6 h	6	627	0.75	0.69	1	1	1	1	0	Prostanoid receptor agonist	PTGIR	-0.23	0.21	-0.87
AML001_HL60_6H:BRD-K05456756:3.33333	BRD-K05456756	BRD-K05456756	HL60	trt_cp	3.33 uM	6 h	5	221	0.07	0.13	1	0	1	1	0	-666	-666	-0.23	0.22	-0.87
GMB001_HL60_2H:BRD-K40175214:0.2	BRD-K40175214	torin-1	HL60	trt_cp	0.2 uM	2 h	5	579	0.74	0.66	0	0	1	1	0	MTOR inhibitor|PI3K inhibitor	MTOR|PIK3CA	-0.25	0.39	-0.93
AML001_HL60_6H:BRD-K93754473:1.49538	BRD-K93754473	tamoxifen	HL60	trt_cp	1.67 uM	6 h	6	144	0.15	0.15	1	0	1	1	0	Estrogen receptor antagonist|Selective estrogen receptor modulator (SERM)	ESR1|ESR2|CYP3A5|ESRRG|PLD1|PRKCD|PRKCE|PRKCQ|PRKCZ|EBP|GPER1|PRKCA|PRKCB|PRKCG|PRKCI	-0.25	0.45	-0.95
AML001_HL60_6H:BRD-K85822033:1.11111	BRD-K85822033	BRD-K85822033	HL60	trt_cp	1.11 uM	6 h	6	196	0.33	0.26	1	0	1	1	0	-666	-666	-0.26	0.61	-1
GMB001_HL60_2H:BRD-K88186167:10	BRD-K88186167	GW-4064	HL60	trt_cp	10 uM	2 h	6	416	0.56	0.49	0	0	1	1	0	FXR agonist	NR1H4	-0.27	0.68	-1.02
GMB001_HL60_2H:BRD-A79768653:10	BRD-A79768653	sirolimus	HL60	trt_cp	10 uM	2 h	6	521	0.57	0.55	0	0	1	1	0	MTOR inhibitor	MTOR|FKBP1A|CCR5|FGF2	-0.27	0.69	-1.02
GMB001_HL60_2H:BRD-A90490067:10	BRD-A90490067	fulvestrant	HL60	trt_cp	10 uM	2 h	6	339	0.42	0.38	0	0	1	1	0	-666	-666	-0.28	0.78	-1.04
AML001_HL60_6H:BRD-A72796238:10	BRD-A72796238	BRD-A72796238	HL60	trt_cp	10 uM	6 h	6	157	0.2	0.18	1	1	1	1	0	-666	-666	-0.28	0.8	-1.05
GMB001_HL60_2H:BRD-K32048092:10	BRD-K32048092	BRD-K32048092	HL60	trt_cp	10 uM	2 h	6	380	0.19	0.27	0	0	1	1	0	-666	-666	-0.28	0.92	-1.07
AML001_HL60_24H:BRD-K23623013:0.37037	BRD-K23623013	UTMB-00042	HL60	trt_cp	0.37 uM	24 h	6	140	0.6	0.29	1	0	1	1	0	-666	-666	-0.29	0.96	-1.08
AML001_HL60_24H:BRD-K57391913:1.11111	BRD-K57391913	iloprost	HL60	trt_cp	1.11 uM	24 h	6	108	0.57	0.25	1	0	1	1	0	-666	-666	-0.29	0.97	-1.09
AML001_HL60_6H:BRD-K74176882:3.33333	BRD-K74176882	BRD-K74176882	HL60	trt_cp	3.33 uM	6 h	6	517	0.53	0.53	1	0	1	1	0	-666	-666	-0.29	1.06	-1.1
AML001_HL60_6H:BRD-A73513677:10	BRD-A73513677	BRD-A73513677	HL60	trt_cp	10 uM	6 h	6	180	0.26	0.22	1	1	1	1	0	-666	-666	-0.3	1.15	-1.12
GMB001_HL60_24H:BRD-A69826632:40	BRD-A69826632	BRD-A69826632	HL60	trt_cp	40 uM	24 h	6	394	0.14	0.24	0	0	1	1	0	-666	-666	-0.32	1.57	-1.19
AML001_HL60_6H:BRD-A35207501:10	BRD-A35207501	BRD-A35207501	HL60	trt_cp	10 uM	6 h	6	243	0.29	0.27	1	1	1	1	0	-666	-666	-0.32	1.58	-1.2
AML001_HL60_24H:BRD-A95504714:10	BRD-A95504714	BRD-A95504714	HL60	trt_cp	10 uM	24 h	6	173	0.49	0.29	1	1	1	1	0	-666	-666	-0.32	1.62	-1.22
GMB001_HL60_24H:BRD-K21345115:50	BRD-K21345115	BRD-K21345115	HL60	trt_cp	50 uM	24 h	5	135	0.07	0.1	0	0	1	1	0	-666	-666	-0.33	1.86	-1.24
AML001_HL60_6H:BRD-A34037822:10	BRD-A34037822	KUC107191N	HL60	trt_cp	10 uM	6 h	6	224	0.33	0.27	1	1	1	1	0	-666	-666	-0.33	2.05	-1.26
AML001_HL60_24H:BRD-A72498772:1.11111	BRD-A72498772	BRD-A72498772	HL60	trt_cp	1.11 uM	24 h	6	177	0.51	0.3	1	0	1	1	0	-666	-666	-0.34	2.12	-1.28
AML001_HL60_6H:BRD-K04986062:10	BRD-K04986062	BRD-K04986062	HL60	trt_cp	10 uM	6 h	6	262	0.37	0.31	1	1	1	1	0	-666	-666	-0.35	4.54	-1.34
AML001_HL60_6H:BRD-K03439359:1.11111	BRD-K03439359	BRD-K03439359	HL60	trt_cp	1.11 uM	6 h	6	151	0.17	0.16	1	0	1	1	0	-666	-666	-0.36	15.35	-1.34
AML001_HL60_6H:BRD-K65971331:0.37037	BRD-K65971331	BRD-K65971331	HL60	trt_cp	0.37 uM	6 h	6	94	0.14	0.12	1	0	1	1	0	-666	-666	-0.38	15.65	-1.45
GMB001_HL60_24H:BRD-K09208538:50	BRD-K09208538	BRD-K09208538	HL60	trt_cp	50 uM	24 h	6	475	0.52	0.5	0	0	1	1	0	-666	-666	-0.4	15.65	-1.49

## Sheet: Drugs
id	pert_id	pert_iname	cell_iname	pert_type	pert_idose	pert_itime	nsample	ss_ngene	cc_q75	tas	qc_pass	is_hiq	is_ncs_sig	is_exemplar_sig	is_null_sig	moa	target_name	raw_cs	fdr_q_nlog10	norm_cs
AML001_HL60_6H:BRD-K43389675:1.11111	BRD-K43389675	daunorubicin	HL60	trt_cp	1.11 uM	6 h	2	717	0.82	0.78	0	0	1	1	0	RNA synthesis inhibitor|Topoisomerase inhibitor	TOP2A|TOP2B	0.28	0.81	1.04
AML001_HL60_6H:BRD-A19500257:10	BRD-A19500257	geldanamycin	HL60	trt_cp	10 uM	6 h	6	656	0.79	0.73	1	1	1	1	0	-666	-666	0.25	0.41	0.94
GMB001_HL60_24H:BRD-K21680192:10	BRD-K21680192	mitoxantrone	HL60	trt_cp	10 uM	24 h	4	506	0.64	0.58	0	0	1	1	0	Topoisomerase inhibitor	TOP2A|PIM1	0.24	0.3	0.9
AML001_HL60_6H:BRD-A75409952:10	BRD-A75409952	wortmannin	HL60	trt_cp	10 uM	6 h	6	515	0.57	0.55	1	1	1	1	0	-666	-666	0.23	0.2	0.86
AML001_HL60_6H:BRD-K27316855:10	BRD-K27316855	calcitriol	HL60	trt_cp	10 uM	6 h	6	246	0.39	0.31	1	1	1	1	0	Vitamin D receptor agonist	VDR|CYP3A5	0.22	0.12	0.81
GMB001_HL60_2H:BRD-A61304759:10	BRD-A61304759	tanespimycin	HL60	trt_cp	10 uM	2 h	5	832	0.87	0.86	0	0	1	1	0	-666	-666	0.2	0.06	0.77
AML001_HL60_6H:BRD-K71879491:10	BRD-K71879491	tretinoin	HL60	trt_cp	10 uM	6 h	6	428	0.54	0.49	1	1	1	1	0	Retinoid receptor agonist|Retinoid receptor ligand	RARG|RORB|RARA|RARB|ALDH1A1|ALDH1A2|GPRC5A|NR0B1|NR2C2|PPARD|RARRES1|RORC|RXRB|RXRG	0	0	0
GMB001_HL60_2H:BRD-A13084692:10	BRD-A13084692	troglitazone	HL60	trt_cp	10 uM	2 h	6	306	0.25	0.28	0	0	1	1	0	PPAR receptor agonist|Insulin sensitizer	PPARG|AKR1B1|CCL2|CYP3A4|INS|ACSL4|ESRRA|ESRRG|SERPINE1|SLC29A1|TRPM3	0	0	0
GMB001_HL60_2H:BRD-A62809825:5	BRD-A62809825	thapsigargin	HL60	trt_cp	4 uM	2 h	2	791	0.86	0.83	0	0	1	1	0	-666	-666	0	0	0
GMB001_HL60_2H:BRD-K05878375:50	BRD-K05878375	sodium-butyrate	HL60	trt_cp	50 uM	2 h	6	300	0.28	0.29	0	0	1	1	0	HDAC inhibitor	HDAC1|BCHE|FFAR2|FFAR3|HDAC2|HDAC3|HDAC8	0	0	0
AML001_HL60_6H:BRD-K49071277:10	BRD-K49071277	securinine	HL60	trt_cp	10 uM	6 h	6	491	0.41	0.45	1	1	1	1	0	GABA receptor antagonist|p53 activator	GABRA1	-0.19	0.01	-0.7
GMB001_HL60_2H:BRD-K40175214:0.2	BRD-K40175214	torin-1	HL60	trt_cp	0.2 uM	2 h	5	579	0.74	0.66	0	0	1	1	0	MTOR inhibitor|PI3K inhibitor	MTOR|PIK3CA	-0.25	0.39	-0.93
AML001_HL60_6H:BRD-K93754473:1.49538	BRD-K93754473	tamoxifen	HL60	trt_cp	1.67 uM	6 h	6	144	0.15	0.15	1	0	1	1	0	Estrogen receptor antagonist|Selective estrogen receptor modulator (SERM)	ESR1|ESR2|CYP3A5|ESRRG|PLD1|PRKCD|PRKCE|PRKCQ|PRKCZ|EBP|GPER1|PRKCA|PRKCB|PRKCG|PRKCI	-0.25	0.45	-0.95
GMB001_HL60_2H:BRD-A79768653:10	BRD-A79768653	sirolimus	HL60	trt_cp	10 uM	2 h	6	521	0.57	0.55	0	0	1	1	0	MTOR inhibitor	MTOR|FKBP1A|CCR5|FGF2	-0.27	0.69	-1.02
GMB001_HL60_2H:BRD-A90490067:10	BRD-A90490067	fulvestrant	HL60	trt_cp	10 uM	2 h	6	339	0.42	0.38	0	0	1	1	0	-666	-666	-0.28	0.78	-1.04
AML001_HL60_24H:BRD-K57391913:1.11111	BRD-K57391913	iloprost	HL60	trt_cp	1.11 uM	24 h	6	108	0.57	0.25	1	0	1	1	0	-666	-666	-0.29	0.97	-1.09
